# Supplementary material for: Machine Learning-Guided Development of Anti-Tuberculosis Dry Powder for Inhalation Prepared by Co-Spray Drying
Source: Pharmaceutics. 2026 Feb 1;18(2):191. doi: 10.3390/pharmaceutics18020191 (PMC12943867; doi:10.3390/pharmaceutics18020191)
Supplement: Supplementary file 1 [file pharmaceutics-18-00191-s001.zip]

Archive with 1 entries (1 files):
- pharmaceutics-4099849-supplementary.pdf
